# Supplementary material for: Radiotherapy in the Management of Pediatric and Adult Osteosarcomas: A Multi-Institutional Cohort Analysis
Source: Cells. 2021 Feb 10;10(2):366. doi: 10.3390/cells10020366 (PMC7916348; doi:10.3390/cells10020366)
Supplement: Supplementary file 1 [file cells-10-00366-s001.zip]

Archive with 8 entries (8 files):
- Figure_S1A.png
- __MACOSX/._Figure_S1A.png
- Figure_S1B.png
- __MACOSX/._Figure_S1B.png
- Table_S1A.xlsx
- __MACOSX/._Table_S1A.xlsx
- Table_S1B.xlsx
- __MACOSX/._Table_S1B.xlsx
