# Supplementary material for: Radiotherapy in the Management of Pediatric and Adult Osteosarcomas: A Multi-Institutional Cohort Analysis
Source: Cells. 2021 Feb 10;10(2):366. doi: 10.3390/cells10020366 (PMC7916348; doi:10.3390/cells10020366)
Supplement: Supplementary file 1 [file cells-10-00366-s001.zip › Table_S1A.xlsx]

## Sheet: 1
Type of toxicity	Timing	Grade	Number of events
Dermatitis	Early	1	16
Dermatitis	Early	2	14
Dermatitis	Early	3	7
Mucositis	Early	1	3
Mucositis	Early	2	8
Mucositis	Early	3	4
Nausea	Early	2	2
Vomiting	Early	2	1
Diarrhoea	Early	1	3
Pain	Early	1	3
Pain	Early	2	1
Pain	Early	3	2
Edema	Early	3	1
Pneumonitis	Early	1	2
Pneumonitis	Early	2	2
Hematological	Early	3	2
Chronic dermatitis	Late	1	6
Chronic dermatitis	Late	2	1
Chronic dermatitis	Late	3	1
Subcutaneous tissue fibrosis	Late	1	2
Subcutaneous tissue fibrosis	Late	2	1
Subcutaneous tissue fibrosis	Late	3	1
Lymphedema	Late	1	1
Chronic pain	Late	1	1
Neuropathic pain	Late	1	1
Neurotoxicity	Late	1	2
Neurotoxicity	Late	2	1
