# Supplementary material for: Radiotherapy in the Management of Pediatric and Adult Osteosarcomas: A Multi-Institutional Cohort Analysis
Source: Cells. 2021 Feb 10;10(2):366. doi: 10.3390/cells10020366 (PMC7916348; doi:10.3390/cells10020366)
Supplement: Supplementary file 1 [file cells-10-00366-s001.zip › Table_S1B.xlsx]

## Sheet: 1
Source	Year	Microscopically radical surgery (R0)	Microscopically non-radical surgery (R1)	Macroscopically non-radical surgery (R2)	Unresectable tumors
Scandinavian Sarcoma Group	2015	No applicable	56-62 Gy	64-70 Gy	70 Gy or more
Grupo Español de Investigación en Sarcomas	2017	45-50 Gy	66-68 Gy	74-76 Gy	74-76 Gy
National Comprehensive Cancer Network	2020	No applicable	55 Gy + boost 9-13 Gy	55 Gy + boost 9-13 Gy	60-70 Gy
